# Supplementary material for: Partial Substitution of Urea with Biochar Induced Improvements in Soil Enzymes Activity, Ammonia-Nitrite Oxidizers, and Nitrogen Uptake in the Double-Cropping Rice System
Source: Microorganisms. 2023 Feb 19;11(2):527. doi: 10.3390/microorganisms11020527 (PMC9959172; doi:10.3390/microorganisms11020527)
Supplement: Supplementary file 1 [file microorganisms-11-00527-s001.zip]

Archive with 1 entries (1 files):
- microorganisms-2187338-supplementary.pdf
